# Supplementary material for: Analytical Size Exclusion Chromatography Coupled with Mass Spectrometry in Parallel with High-Throughput Venomics and Bioassaying for Venom Profiling
Source: Toxins (Basel). 2023 Sep 5;15(9):552. doi: 10.3390/toxins15090552 (PMC10534738; doi:10.3390/toxins15090552)
Supplement: Supplementary file 1 [file toxins-15-00552-s001.zip]

Archive with 17 entries (16 files):
- Prism data/
- Prism data/.DS_Store
- Prism data/Prism S1 - Method optimization with Protein Mix.pzfx
- Prism data/Prism S10 - D. russelii separated by 10% ACN + 0.05% FA.pzfx
- Prism data/Prism S11 - D. russelii separated by 10% ACN + 0.1% TFA.pzfx
- Prism data/Prism S12 - D. russelii separated by 10% ACN + 0.05% TFA.pzfx
- Prism data/Prism S13 - D. russelii separated by 10% ACN + 0.1% DFA.pzfx
- Prism data/Prism S14 - D. russelii separated by 10% ACN + 0.05% DFA.pzfx
- Prism data/Prism S2 - Method optimization with Venom.pzfx
- Prism data/Prism S3 - B. mulitinctus separated by 10% ACN + 0.1% FA.pzfx
- Prism data/Prism S4 - B. mulitinctus separated by 10% ACN + 0.05% FA.pzfx
- Prism data/Prism S5 - B. mulitinctus separated by 10% ACN + 0.1% TFA.pzfx
- Prism data/Prism S6 - B. mulitinctus separated by 10% ACN + 0.05% TFA.pzfx
- Prism data/Prism S7 - B. mulitinctus separated by 10% ACN + 0.1% DFA.pzfx
- Prism data/Prism S8 - B. mulitinctus separated by 10% ACN + 0.05% DFA.pzfx
- Prism data/Prism S9 - D. russelii separated by 10% ACN + 0.1% FA.pzfx
- toxins-2526775 SM v2.0.pdf
